# Supplementary material for: Platinum(IV)-Loaded Degraded Glycol Chitosan as Efficient Platinum(IV) Drug Delivery Platform
Source: Pharmaceutics. 2023 Mar 24;15(4):1050. doi: 10.3390/pharmaceutics15041050 (PMC10145531; doi:10.3390/pharmaceutics15041050)
Supplement: Supplementary file 1 [file pharmaceutics-15-01050-s001.zip]

Archive with 1 entries (1 files):
- pharmaceutics-2227524-supplementary.pdf
